# Supplementary material for: A caddisfly larva case–mimicked gel polymer electrolyte with high toughness and enhanced ion transport for safe lithium metal batteries
Source: Sci Adv. 2026 Jul 8;12(28):eaed3988. doi: 10.1126/sciadv.aed3988 (PMC13344280; doi:10.1126/sciadv.aed3988)
Supplement: Supplementary file 2 — Movies S1 to S4 [file sciadv.aed3988_movies_s1_to_s4.zip]

Archive with 4 entries (4 files):
- sciadv.aed3988_movie_s1.mp4
- sciadv.aed3988_movie_s2.mp4
- sciadv.aed3988_movie_s3.mp4
- sciadv.aed3988_movie_s4.mp4
